# Supplementary material for: Targeted metabolomic analysis of serum amino acids in the adult Fontan patient with a dominant left ventricle
Source: Sci Rep. 2020 Jun 2;10:8930. doi: 10.1038/s41598-020-65852-x (PMC7265548; doi:10.1038/s41598-020-65852-x)
Supplement: Supplementary file 2 — Supplemental Table 1. [file 41598_2020_65852_MOESM2_ESM.xlsx]

## Sheet: Statistical information
Statistics used are explained in detail in the manuscript as follows:
To interpret a correlation, its significance was calculated from r and from the degrees of freedom (a variable dependent on the sample number).
As a measure of linear correlation, r can have values between -1 and 1, where 1 indicates total positive linear correlation, 0 indicates no linear correlation, and -1 indicates total negative linear correlation.
Correlations with FDR-adjusted p-values < 0.05 and r > 0.5 (< -0.5) were considered statistically significant.
A green background in a table cell means that the FD_adjusted p-value (q value) is < 0.05 and that the correlation coefficient is > 0.5 (or < -0.5); that is, that significance was achieved.

## Sheet: Albumin
Metabolite name	Pearson correlation	p value	FDR-adjusted p value		q value < 0.05 and correlation coefficient > 0.5 (or < -0.5)
AAA	0.0412786	0.819583	0.908456
ADMA	-0.339052	0.0535801	0.237838
Ala	-0.297191	0.0930368	0.323333
alpha-AAA	-0.401135	0.0206889	0.152727
Arg	0.523822	0.00175634	0.032
Asn	-0.0732564	0.685371	0.82406
Asp	-0.585427	0.000345062	0.016
BCAA	-0.28475	0.108243	0.3456
Cit	-0.0853917	0.636578	0.790077
Essential AA	-0.215155	0.229186	0.546866
Fischer ratio	-0.455214	0.00777075	0.0711111
Gln	0.27311	0.124096	0.360727
Glu	-0.668425	2.1253e-05	0.0024
Gly	0.0275968	0.878834	0.919216
His	-0.101457	0.574246	0.778305
Ile	-0.323567	0.0662326	0.261463
Leu	-0.204086	0.254612	0.591304
Lys	-0.212173	0.235861	0.555294
Met	0.27821	0.116951	0.353208
Met-SO	-0.324111	0.0657521	0.261463
Met-SO / Met	-0.488077	0.00395767	0.0533333
Orn	-0.583385	0.000366096	0.016
Phe	-0.0491052	0.786103	0.891915
Pro	-0.282789	0.110801	0.348235
Sarcosine	-0.0824914	0.648114	0.79145
SDMA	-0.0298417	0.869059	0.919216
Ser	-0.554048	0.000822018	0.0205714
Serotonin	0.470668	0.00570394	0.064
t4-OH-Pro	-0.1203	0.504868	0.741284
Taurine	-0.384873	0.0269905	0.18
Thr	0.126462	0.483127	0.738692
Total AA	-0.304358	0.0850496	0.305778
Trp	0.163893	0.362098	0.695238
Tyr	-0.0225795	0.900742	0.921274
Val	-0.336762	0.0553196	0.237838

## Sheet: ALT
Metabolite name	Pearson correlation	p value	FDR-adjusted p value		q value < 0.05 and correlation coefficient > 0.5 (or < -0.5)
AAA	-0.0343932	0.833132	0.872157
ADMA	0.0196577	0.90417	0.920506
Ala	-0.242153	0.132207	0.257561
alpha-AAA	-0.243489	0.130021	0.257561
Arg	0.115778	0.476824	0.653675
Asn	-0.289879	0.0696167	0.169697
Asp	-0.342738	0.0303892	0.123077
BCAA	-0.302853	0.0574922	0.152131
Cit	0.132412	0.415367	0.592857
Essential AA	-0.283977	0.0757598	0.178823
Fischer ratio	-0.41507	0.00773951	0.0492308
Gln	0.110078	0.498928	0.670667
Glu	-0.130106	0.423606	0.600354
Gly	-0.235341	0.143781	0.271059
His	-0.476623	0.00187585	0.0266667
Ile	-0.30364	0.0568142	0.152131
Leu	-0.363998	0.0209457	0.0908108
Lys	-0.2537	0.114193	0.24
Met	0.0609334	0.708773	0.843852
Met-SO	-0.0726887	0.655788	0.789173
Met-SO / Met	-0.108934	0.503425	0.670667
Orn	-0.193111	0.232522	0.388333
Phe	-0.290991	0.0685042	0.169697
Pro	-0.171631	0.289622	0.459406
Sarcosine	-0.0473608	0.771663	0.856276
SDMA	0.19482	0.228333	0.388085
Ser	-0.336983	0.0334767	0.128
Serotonin	-0.0342677	0.833732	0.872157
t4-OH-Pro	-0.0435342	0.789677	0.859864
Taurine	-0.564667	0.000147307	0.016
Thr	-0.199066	0.218154	0.37913
Total AA	-0.286688	0.0728869	0.174328
Trp	0.142093	0.381775	0.560734
Tyr	0.0227127	0.889363	0.911795
Val	-0.200805	0.214077	0.376264

## Sheet: AST
Metabolite name	Pearson correlation	p value	FDR-adjusted p value		q value < 0.05 and correlation coefficient > 0.5 (or < -0.5)
AAA	0.241137	0.133888	0.402963
ADMA	0.170642	0.292451	0.549647
Ala	-0.00334481	0.983658	0.999
alpha-AAA	0.0016941	0.991722	0.999
Arg	0.1277	0.432302	0.684356
Asn	-0.10588	0.515536	0.743784
Asp	-0.0249191	0.878691	0.9376
BCAA	0.000183091	0.999105	0.999
Cit	0.142567	0.380175	0.626804
Essential AA	0.0363152	0.82395	0.903014
Fischer ratio	-0.226172	0.160516	0.429333
Gln	0.272817	0.0885287	0.342857
Glu	0.0322191	0.843545	0.91864
Gly	0.103964	0.523207	0.747143
His	-0.318625	0.0450886	0.283871
Ile	0.0291453	0.858312	0.927568
Leu	0.0471087	0.772846	0.883972
Lys	0.0153782	0.924965	0.961039
Met	0.226582	0.159739	0.429333
Met-SO	0.0738673	0.650561	0.843175
Met-SO / Met	-0.0665808	0.683131	0.848955
Orn	-0.0187734	0.908462	0.949542
Phe	0.00421446	0.979409	0.999
Pro	-0.155551	0.337839	0.594286
Sarcosine	0.145761	0.369482	0.616667
SDMA	0.283061	0.0767495	0.332973
Ser	-0.0891338	0.584415	0.788
Serotonin	-0.0255276	0.875752	0.9376
t4-OH-Pro	0.441757	0.00432073	0.16
Taurine	0.046754	0.774512	0.883972
Thr	-0.0495997	0.761177	0.883972
Total AA	0.0713727	0.661643	0.843175
Trp	0.372871	0.0178061	0.217143
Tyr	0.195368	0.227002	0.48
Val	-0.0457408	0.779276	0.883972

## Sheet: Bilirubin
Metabolite name	Pearson correlation	p value	FDR-adjusted p value		q value < 0.05 and correlation coefficient > 0.5 (or < -0.5)
AAA	0.203205	0.272908	0.450309
ADMA	0.499147	0.004256	0.0888889
Ala	0.0705881	0.705922	0.784444
alpha-AAA	0.392812	0.028821	0.180513
Arg	-0.227451	0.218488	0.415238
Asn	-0.0863588	0.644131	0.753957
Asp	0.245029	0.183994	0.382338
BCAA	0.191767	0.301384	0.481553
Cit	0.146671	0.431082	0.584407
Essential AA	0.167208	0.368615	0.526726
Fischer ratio	0.0834509	0.655365	0.753957
Gln	-0.00969404	0.958722	0.971139
Glu	0.459637	0.0092849	0.106667
Gly	0.103423	0.579811	0.736508
His	-0.00772117	0.967118	0.973082
Ile	0.189206	0.308009	0.481553
Leu	0.212416	0.251287	0.44
Lys	0.291335	0.111804	0.29377
Met	0.0883919	0.636321	0.753957
Met-SO	0.647091	8.35242e-05	0.0128
Met-SO / Met	0.583574	0.00056881	0.08
Orn	0.185439	0.317918	0.489143
Phe	0.333513	0.0667271	0.238222
Pro	0.0429088	0.818718	0.862105
Sarcosine	0.168698	0.364301	0.524685
SDMA	0.155027	0.404995	0.558621
Ser	0.460786	0.00908803	0.106667
Serotonin	0.0732145	0.69549	0.777622
t4-OH-Pro	0.316988	0.0822965	0.245926
Taurine	-0.0463621	0.804399	0.85404
Thr	-0.159789	0.390539	0.544
Total AA	0.184311	0.320921	0.489143
Trp	-0.0920566	0.622341	0.753957
Tyr	0.324045	0.0753374	0.245926
Val	0.17523	0.345748	0.515229

## Sheet: Cholesterol
Metabolite name	Pearson correlation	p value	FDR-adjusted p value		q value < 0.05 and correlation coefficient > 0.5 (or < -0.5)
AAA	0.0241011	0.882645	0.916645
ADMA	0.102602	0.528694	0.69377
Ala	0.167705	0.30096	0.488081
alpha-AAA	0.0922715	0.571202	0.726929
Arg	0.0664973	0.683507	0.817778
Asn	0.0193665	0.905583	0.929231
Asp	-0.18835	0.244461	0.463059
BCAA	-0.0697428	0.668923	0.817778
Cit	0.249031	0.121239	0.375385
Essential AA	-0.0449125	0.783176	0.876084
Fischer ratio	-0.125655	0.43977	0.628571
Gln	-0.081803	0.615805	0.77
Glu	0.0356933	0.826919	0.903841
Gly	-0.103449	0.525277	0.69377
His	-0.0974613	0.549653	0.715447
Ile	-0.023044	0.887759	0.916645
Leu	-0.148439	0.360655	0.534312
Lys	-0.0307048	0.850813	0.903841
Met	-0.0056072	0.972607	0.97912
Met-SO	-0.0658018	0.686648	0.817778
Met-SO / Met	-0.0612726	0.707224	0.825693
Orn	0.132929	0.41353	0.596757
Phe	-0.0301968	0.853255	0.903841
Pro	0.25063	0.11879	0.375385
Sarcosine	0.0783723	0.630735	0.782636
SDMA	0.392669	0.0122009	0.248889
Ser	-0.095713	0.556869	0.71871
Serotonin	-0.147553	0.36356	0.534312
t4-OH-Pro	-0.196621	0.223977	0.442469
Taurine	-0.200412	0.214994	0.434
Thr	0.0330248	0.839683	0.903841
Total AA	0.0404861	0.804104	0.893333
Trp	0.024819	0.879175	0.916645
Tyr	0.0649537	0.690485	0.817778
Val	0.00289418	0.985859	0.986

## Sheet: Creatinin
Metabolite name	Pearson correlation	p value	FDR-adjusted p value		q value < 0.05 and correlation coefficient > 0.5 (or < -0.5)
AAA	0.204288	0.206069	0.365714
ADMA	0.523348	0.000529862	0.0266667
Ala	-0.00838281	0.959057	0.977325
alpha-AAA	0.410498	0.00851383	0.0576
Arg	-0.308145	0.0530583	0.143729
Asn	-0.171902	0.28885	0.452039
Asp	-0.00389406	0.980974	0.986
BCAA	0.233125	0.147703	0.300723
Cit	0.167115	0.30269	0.456075
Essential AA	0.214322	0.184179	0.345747
Fischer ratio	0.152529	0.347423	0.495714
Gln	0.0243889	0.881254	0.922597
Glu	0.346145	0.0286748	0.113171
Gly	-0.0349532	0.830455	0.903401
His	-0.34402	0.0297345	0.114286
Ile	0.29371	0.065844	0.170323
Leu	0.24485	0.127822	0.280548
Lys	0.203598	0.207639	0.365714
Met	0.0801805	0.622847	0.732941
Met-SO	0.528473	0.000456081	0.0266667
Met-SO / Met	0.470501	0.00218565	0.04
Orn	0.301076	0.0590448	0.154754
Phe	0.150418	0.354216	0.501053
Pro	-0.0854281	0.600194	0.711111
Sarcosine	0.142319	0.38101	0.51661
SDMA	0.22952	0.154249	0.300723
Ser	0.243037	0.130758	0.283243
Serotonin	-0.194971	0.227965	0.388085
t4-OH-Pro	0.390958	0.0126171	0.0742857
Taurine	-0.101744	0.532163	0.670236
Thr	-0.0938322	0.564682	0.690076
Total AA	0.139854	0.3894	0.516721
Trp	0.149691	0.356571	0.501053
Tyr	0.212418	0.1882	0.345747
Val	0.199056	0.218178	0.375054

## Sheet: CRP
Metabolite name	Pearson correlation	p value	FDR-adjusted p value		q value < 0.05 and correlation coefficient > 0.5 (or < -0.5)
AAA	-0.145951	0.425417	0.978759
ADMA	0.179685	0.325089	0.978759
Ala	0.29209	0.104767	0.978759
alpha-AAA	0.19632	0.281528	0.978759
Arg	-0.0543688	0.767582	0.978759
Asn	-0.11948	0.514833	0.978759
Asp	0.0367244	0.841835	0.978759
BCAA	-0.022224	0.903904	0.979329
Cit	0.277716	0.123817	0.978759
Essential AA	-0.0458357	0.803283	0.978759
Fischer ratio	0.10133	0.581068	0.978759
Gln	-0.0447032	0.808052	0.978759
Glu	0.370241	0.0369923	0.978759
Gly	0.0477257	0.795339	0.978759
His	-0.209558	0.249685	0.978759
Ile	0.00443607	0.980776	0.993418
Leu	-0.0687872	0.708344	0.978759
Lys	0.184905	0.310996	0.978759
Met	-0.101691	0.579715	0.978759
Met-SO	-0.0519186	0.777789	0.978759
Met-SO / Met	0.0108155	0.953152	0.984459
Orn	0.267823	0.138344	0.978759
Phe	-0.192374	0.291504	0.978759
Pro	0.267351	0.139067	0.978759
Sarcosine	0.00787644	0.965874	0.984459
SDMA	0.349073	0.0502084	0.978759
Ser	0.0144589	0.937397	0.984052
Serotonin	-0.375236	0.0343259	0.978759
t4-OH-Pro	0.0769611	0.675466	0.978759
Taurine	0.116069	0.526989	0.978759
Thr	-0.108988	0.552665	0.978759
Total AA	0.126429	0.490501	0.978759
Trp	-0.155619	0.395053	0.978759
Tyr	-0.0262348	0.886664	0.978759
Val	0.0285583	0.8767	0.978759

## Sheet: Fibrinogen
Metabolite name	Pearson correlation	p value	FDR-adjusted p value		q value < 0.05 and correlation coefficient > 0.5 (or < -0.5)
AAA	0.158684	0.348207	0.612174
ADMA	0.0822246	0.628523	0.811613
Ala	0.179925	0.286603	0.553253
alpha-AAA	0.0266	0.875816	0.948497
Arg	0.200563	0.23395	0.490127
Asn	0.26496	0.113001	0.369455
Asp	0.255337	0.127195	0.369455
BCAA	0.0198738	0.907058	0.948497
Cit	0.136298	0.421179	0.660392
Essential AA	0.0774401	0.648701	0.812308
Fischer ratio	-0.115108	0.497517	0.711429
Gln	0.0633177	0.709668	0.848955
Glu	0.10613	0.531857	0.740174
Gly	0.124388	0.463249	0.682569
His	0.0824158	0.627722	0.811613
Ile	0.0847833	0.617839	0.811613
Leu	0.000755034	0.996461	0.996
Lys	0.150826	0.372895	0.634894
Met	0.0320953	0.850425	0.948497
Met-SO	0.0293645	0.863026	0.948497
Met-SO / Met	0.00849487	0.960202	0.969057
Orn	0.195473	0.246279	0.492
Phe	0.0803288	0.636488	0.812308
Pro	0.198539	0.238803	0.490127
Sarcosine	0.128765	0.447533	0.680374
SDMA	0.0766201	0.652185	0.812308
Ser	0.233586	0.164099	0.432787
Serotonin	-0.20166	0.23135	0.490127
t4-OH-Pro	-0.0828575	0.625873	0.811613
Taurine	0.297956	0.0732739	0.307368
Thr	0.132834	0.433189	0.672621
Total AA	0.249845	0.135869	0.388571
Trp	0.0968337	0.568581	0.765042
Tyr	0.209364	0.213632	0.489014
Val	0.0102903	0.9518	0.969057

## Sheet: gGT
Metabolite name	Pearson correlation	p value	FDR-adjusted p value		q value < 0.05 and correlation coefficient > 0.5 (or < -0.5)
AAA	0.24072	0.134582	0.337231
ADMA	0.217573	0.177453	0.398873
Ala	-0.0619257	0.704244	0.886929
alpha-AAA	0.200927	0.213793	0.438974
Arg	-0.0386919	0.812627	0.911579
Asn	-0.181654	0.261942	0.496941
Asp	-0.0347656	0.831351	0.911579
BCAA	-0.0280641	0.863517	0.911579
Cit	0.0367227	0.822006	0.911579
Essential AA	-0.00615613	0.969927	0.982138
Fischer ratio	-0.267507	0.095161	0.286793
Gln	0.102383	0.529578	0.712605
Glu	0.310921	0.0508453	0.252121
Gly	0.00516047	0.974789	0.982138
His	-0.265952	0.0971739	0.287407
Ile	0.0274506	0.866474	0.911579
Leu	-0.104127	0.522552	0.710508
Lys	-0.00499367	0.975603	0.982138
Met	0.184268	0.255021	0.491566
Met-SO	0.434949	0.00503547	0.16
Met-SO / Met	0.314556	0.0480594	0.252121
Orn	0.100674	0.536508	0.71405
Phe	0.0296354	0.855954	0.911579
Pro	-0.0491563	0.76325	0.911045
Sarcosine	0.0999055	0.539639	0.71405
SDMA	0.158884	0.327458	0.539381
Ser	0.111755	0.49237	0.678621
Serotonin	-0.137171	0.39865	0.580364
t4-OH-Pro	0.21103	0.19117	0.411733
Taurine	-0.321813	0.0428666	0.252121
Thr	-0.184749	0.253761	0.491566
Total AA	0.0340436	0.834805	0.911579
Trp	0.273414	0.0878064	0.28
Tyr	0.270629	0.0912166	0.28
Val	0.0376333	0.817666	0.911579

[truncated: 13 more sheets: Hb, HDL cholesterol, Hct, INR, LDL cholesterol, NT-proBNP, SpO2 max, SpO2 min, Total protein, Triglycerides, VO2 AT, VO2 max, VO2 resting]
