# Supplementary material for: Targeted metabolomic analysis of serum amino acids in the adult Fontan patient with a dominant left ventricle
Source: Sci Rep. 2020 Jun 2;10:8930. doi: 10.1038/s41598-020-65852-x (PMC7265548; doi:10.1038/s41598-020-65852-x)
Supplement: Supplementary file 3 — Supplemental Table 2. [file 41598_2020_65852_MOESM3_ESM.xlsx]

## Sheet: Amino Acids & Biogenic Amines
5539 Metabolic Remodelling in Fontan Patients	Sample Bar Code	Sample Identification	Species	Material	Case/Control	Ala	Arg	Asn	Asp	Cit	Gln	Glu	Gly	His	Ile	Leu	Lys	Met	Orn	Phe	Pro	Ser	Thr	Trp	Tyr	Val	Ac-Orn	ADMA	alpha-AAA	c4-OH-Pro	Carnosine	Creatinine	DOPA	Dopamine	Histamine	Kynurenine	Met-SO	PEA	Putrescine	Sarcosine	SDMA	Serotonin	Spermidine	Spermine	t4-OH-Pro	Taurine
Concentration [µM]	1020204403	1	human	serum	Control	436	114	46.3	34.1	20.2	564	67.1	295	128	101	247	147	21	70.2	85.3	180	173	154	74.8	63.5	271	< LOD	0.3351	0.4966	< LOD	< LOD	65.9	< LOD	< LOD	< LOD	< LOD	0.7421	< LOD	< LOD	0.7959	0.3033	0.7234	< LOD	< LOD	7.32	149
	1020204418	2	human	serum	Control	636	140	65.9	30.1	33.3	893	112	601	178	128	356	249	44.3	169	90.8	431	218	172	87.5	132	343	< LOD	0.3777	1.1	< LOD	< LOD	62	< LOD	< LOD	< LOD	< LOD	1.27	< LOD	< LOD	2.12	0.3255	0.7106	< LOD	< LOD	18.6	332
	1020204422	3	human	serum	Control	206	88.5	40.2	14	20.5	561	32.9	282	88.3	73.1	165	146	22	64.7	72.9	157	138	96	77.7	65.7	218	< LOD	0.3771	0.4992	< LOD	< LOD	54.8	< LOD	< LOD	< LOD	< LOD	0.4658	< LOD	< LOD	1.45	0.3802	0.9983	< LOD	< LOD	5.21	149
	1020204437	4	human	serum	Control	374	93.5	47.2	12.8	27.1	712	49.7	297	94.9	92.7	234	149	22.7	130	65.3	255	125	107	81	76.3	272	< LOD	0.3723	0.5457	< LOD	< LOD	84.4	< LOD	< LOD	< LOD	< LOD	0.7734	< LOD	< LOD	1.33	0.3706	0.7929	< LOD	< LOD	14.9	142
	1020204441	5	human	serum	Control	279	77	41.3	12.1	23.5	541	24.4	205	103	55.5	< LOD	118	18.1	56.3	61	287	121	89	62.6	64.2	208	< LOD	0.3881	< LOD	< LOD	< LOD	61.4	< LOD	< LOD	< LOD	< LOD	0.277	< LOD	< LOD	0.9838	0.418	0.7748	< LOD	< LOD	6.81	83.8
	1020204456	6	human	serum	Control	314	114	44.9	8.5	21.9	746	38.8	230	101	72.9	< LOD	140	23	108	67.7	276	127	120	92.8	67.2	270	< LOD	0.311	0.7382	< LOD	< LOD	61.4	< LOD	< LOD	< LOD	< LOD	0.4944	< LOD	< LOD	0.7574	0.4106	0.5182	< LOD	< LOD	4.77	59.2
	1020204461	7	human	serum	Control	327	148	52.3	13.5	31.8	780	20.7	399	89.1	81.3	171	146	26.5	85.4	76.6	213	143	108	65.6	80.1	205	< LOD	0.4872	0.4119	0.1812	< LOD	69.5	< LOD	< LOD	< LOD	< LOD	0.4872	< LOD	< LOD	1.59	0.399	0.9506	< LOD	< LOD	8.74	85.1
	1020204475	8	human	serum	Control	447	81.9	57.8	21.8	45.6	825	76.3	374	153	112	283	218	34.9	219	80.1	314	157	112	68.9	89	356	< LOD	0.5107	1.04	< LOD	< LOD	76.5	< LOD	< LOD	< LOD	< LOD	0.6105	< LOD	< LOD	1.53	0.4771	0.4466	0.2703	< LOD	10.2	161
	1020204480	9	human	serum	Control	578	125	51.7	21.7	27.3	842	45.6	421	111	69.7	174	168	27.7	89.5	60.5	262	151	128	76.5	67.8	231	< LOD	0.4019	0.4886	< LOD	< LOD	75.1	< LOD	< LOD	< LOD	2.42	0.2599	< LOD	< LOD	0.9508	0.4601	0.9557	< LOD	< LOD	15	101
	1020204494	10	human	serum	Control	554	121	51.4	22	21.2	944	49.8	406	115	222	535	194	40.9	134	98	311	170	145	142	101	470	< LOD	0.4591	1.51	< LOD	< LOD	80.4	< LOD	< LOD	< LOD	2.87	0.7563	< LOD	< LOD	1.98	0.376	0.3774	< LOD	< LOD	25.8	142
	1020204505	11	human	serum	Control	354	100	44.5	22.4	31.3	804	43.7	385	88.7	114	224	170	29.9	139	78	319	148	121	114	95.6	326	< LOD	0.3809	< LOD	< LOD	< LOD	91	< LOD	< LOD	< LOD	2.41	0.309	< LOD	< LOD	3.83	0.4321	0.766	< LOD	< LOD	16.5	157
	1020204510	12	human	serum	Control	246	75.9	57.1	18.6	29.2	795	44.5	392	121	89.3	219	161	30.5	129	69.7	225	141	118	122	87.5	254	< LOD	0.4696	1.06	< LOD	< LOD	111	< LOD	< LOD	< LOD	3.12	0.7747	< LOD	< LOD	0.8624	0.5059	0.565	< LOD	< LOD	12.9	152
	1020207371	13	human	serum	Control	596	134	61.2	18.4	36.9	847	59.9	441	127	171	394	189	47.8	154	105	295	148	194	138	121	413	< LOD	0.3512	1.87	< LOD	< LOD	118	< LOD	< LOD	< LOD	2.31	0.6814	< LOD	< LOD	2.06	0.4459	0.6113	< LOD	< LOD	16.6	143
	1020207385	14	human	serum	Control	351	107	36.5	11.3	36.8	639	55.9	263	81.7	70.6	180	151	21.5	97.6	54.7	210	108	99.2	77.4	60.2	246	< LOD	0.4016	0.5847	< LOD	< LOD	81	< LOD	< LOD	< LOD	2.42	0.5467	< LOD	< LOD	0.5553	0.3945	0.461	< LOD	< LOD	11	104
	1020207390	15	human	serum	Control	363	96.3	60	21.6	27.5	668	28.8	417	127	72.8	176	116	26	68.9	85.5	208	130	89.2	77.1	79.6	202	< LOD	0.3818	0.4188	< LOD	< LOD	68.6	< LOD	< LOD	< LOD	< LOD	0.5396	< LOD	< LOD	1.58	0.4137	0.8458	< LOD	< LOD	7.02	131
	1020207401	16	human	serum	Control	419	90.8	47.2	16.6	23.7	803	55.8	251	121	117	276	175	28.4	139	80.6	296	154	154	73.5	99.4	369	< LOD	0.3814	1.02	< LOD	< LOD	66.3	< LOD	< LOD	< LOD	< LOD	0.6219	< LOD	< LOD	2.25	0.3533	0.5268	< LOD	< LOD	11.4	113
	1020207415	17	human	serum	Control	336	124	52.6	11.6	28.5	734	31.3	300	105	114	262	198	30.9	102	89	233	144	151	91.6	82.5	353	< LOD	0.4649	0.7778	< LOD	< LOD	93.2	< LOD	< LOD	< LOD	< LOD	0.504	< LOD	< LOD	1.59	0.4555	0.3568	< LOD	< LOD	9.2	146
	1020207420	18	human	serum	Control	357	89	50.9	14.2	34.7	674	39.5	299	84.5	96	205	180	28.5	118	75.7	316	132	125	103	74.4	309	< LOD	0.4099	0.971	< LOD	< LOD	91.6	< LOD	< LOD	< LOD	< LOD	0.4511	< LOD	< LOD	2.95	0.6299	0.6703	< LOD	< LOD	7.03	133
	1020207434	19	human	serum	Control	578	109	43.8	10.3	34.8	822	49.1	306	103	105	270	155	32.8	83.9	67.2	290	135	114	94.7	95.2	311	< LOD	0.4142	1.2	< LOD	< LOD	93.3	< LOD	< LOD	< LOD	2.4	0.4651	< LOD	< LOD	1.32	0.5419	0.8007	< LOD	< LOD	13.6	109
	1020207449	20	human	serum	Control	459	136	61.3	8.11	27.7	786	14	341	88.5	59.7	< LOD	146	30.6	73.9	75.7	236	166	149	68.9	70.7	187	< LOD	0.4713	< LOD	< LOD	< LOD	59.9	< LOD	< LOD	< LOD	< LOD	0.5079	< LOD	< LOD	1.81	0.3436	1.11	< LOD	< LOD	10.8	59
	1020207453	21	human	serum	Case	387	121	57.5	14.5	32.4	750	83.2	388	118	116	247	223	38.1	112	106	265	173	143	99.8	111	368	< LOD	0.5065	1	< LOD	< LOD	70.3	< LOD	< LOD	< LOD	< LOD	1.29	< LOD	< LOD	1.56	0.4364	0.6214	< LOD	< LOD	11.6	35.4
	1020207468	22	human	serum	Case	314	99.5	56.4	11.2	22.1	634	49.7	302	109	66.8	< LOD	120	23.2	74.4	61.3	209	149	89.5	96.9	69.1	214	< LOD	0.3469	0.8762	< LOD	< LOD	50.1	< LOD	< LOD	< LOD	< LOD	0.8734	< LOD	< LOD	0.9054	0.3608	0.3869	< LOD	< LOD	15.2	59.8
	1020207472	23	human	serum	Case	439	112	54.9	43.3	36.3	666	158	483	85.7	101	171	179	29.7	215	79.7	248	228	135	101	94	267	< LOD	0.5378	0.9741	< LOD	< LOD	54	< LOD	< LOD	< LOD	< LOD	1.02	< LOD	< LOD	2.8	0.43	0.2738	< LOD	< LOD	11.8	145
	1020207487	24	human	serum	Case	337	127	38	22.5	31.4	779	62.9	318	82.5	83.1	199	170	31.7	104	89.3	263	156	115	118	94.1	278	< LOD	0.5768	0.7684	< LOD	< LOD	58.8	< LOD	< LOD	< LOD	2.97	1.33	< LOD	< LOD	1.49	0.4277	0.9443	< LOD	< LOD	27.5	139
	1020207491	25	human	serum	Case	409	103	37.6	14	22.7	614	85.8	262	127	68.6	< LOD	177	19.4	83.8	45.2	164	124	94.9	68.4	69.1	223	< LOD	0.4038	0.6852	< LOD	< LOD	55.6	< LOD	< LOD	< LOD	< LOD	0.5475	< LOD	< LOD	0.9235	0.4758	0.1133	< LOD	< LOD	15.3	83.8
	1020207502	26	human	serum	Case	337	89.2	34.1	9.82	34.9	536	53.7	201	97.3	127	323	164	23.5	107	72.2	212	132	96.3	80	81	346	< LOD	0.4947	1.33	< LOD	< LOD	61.1	< LOD	< LOD	< LOD	2.31	1.22	< LOD	< LOD	2.06	0.4982	0.5099	< LOD	< LOD	15	70.2
	1020207517	27	human	serum	Case	425	106	34	13.6	19.2	677	62.1	431	79.8	144	305	172	27.9	125	76.6	368	173	104	91.4	90.2	374	< LOD	0.5146	0.9982	< LOD	< LOD	56.7	< LOD	< LOD	< LOD	< LOD	1.24	< LOD	< LOD	1.3	0.4043	0.5951	< LOD	< LOD	12.3	62.7
	1020207521	28	human	serum	Case	527	74.7	38	19.8	41	641	141	230	73.7	186	341	158	25.8	197	94.1	339	145	76.5	115	116	385	< LOD	0.5553	1.3	< LOD	< LOD	71.2	< LOD	< LOD	< LOD	2.94	0.8372	< LOD	< LOD	0.9139	0.3804	0.4535	< LOD	< LOD	10.7	119
	1020207536	29	human	serum	Case	297	78.8	45.8	23.1	29.9	1025	69.1	303	99.6	82.3	180	157	34.2	129	71.9	189	178	121	95.7	95.9	327	< LOD	0.567	0.5339	< LOD	< LOD	64.5	< LOD	< LOD	< LOD	3.45	0.8264	< LOD	< LOD	1.66	0.4868	0.5447	< LOD	< LOD	22.8	95.5
	1020207541	30	human	serum	Case	422	43.2	46.6	15.6	32.6	662	56.6	425	77.5	91.4	161	161	19	168	66.6	259	173	96.7	83.7	57.1	249	< LOD	0.607	0.9406	< LOD	< LOD	92.9	< LOD	< LOD	< LOD	3.37	0.5225	< LOD	< LOD	1.17	0.5313	0.8518	< LOD	< LOD	23.9	143
	1020207555	31	human	serum	Case	518	37.4	44.3	48.3	34.7	506	325	259	80.7	131	234	184	13.9	422	75.6	391	234	76.4	59.6	66.4	361	< LOD	0.8746	2.79	< LOD	< LOD	82.3	< LOD	< LOD	< LOD	3.83	1.35	< LOD	< LOD	1.44	0.5439	0.1309	0.4275	< LOD	16.9	307
	1020199024	32	human	serum	Case	293	79.3	39.6	11.9	26.8	653	70	322	81.9	85.6	176	168	22.5	71.9	63.3	221	130	94.7	93.3	54.7	234	< LOD	0.4719	0.7782	< LOD	< LOD	81.9	< LOD	< LOD	< LOD	2.48	0.8122	< LOD	< LOD	0.387	0.4656	0.2493	< LOD	< LOD	17.4	76.7
	1020199039	33	human	serum	Case	394	90.6	54.3	17.9	37.5	879	64.4	349	96.5	149	407	199	44.8	230	82.4	252	209	135	115	111	399	< LOD	0.6606	2.26	< LOD	< LOD	86.6	< LOD	< LOD	< LOD	3.18	0.9376	< LOD	< LOD	1.69	0.4657	0.4561	< LOD	< LOD	10.2	105
	1020199043	34	human	serum	Case	361	59	39.7	18.5	29.4	659	51.9	260	86.1	80.5	197	159	22.7	93.1	65.8	248	142	79	69.7	74	299	< LOD	0.4628	1.04	< LOD	< LOD	71.9	< LOD	< LOD	< LOD	< LOD	0.7497	< LOD	< LOD	1.43	0.362	0.5924	< LOD	< LOD	12.6	110
	1020199058	35	human	serum	Case	361	91.8	45.1	11	18.5	656	60.2	313	111	97.2	172	154	25.7	76.5	98.7	211	142	106	80.8	61.2	254	< LOD	0.4559	1.11	< LOD	< LOD	71.7	< LOD	< LOD	< LOD	< LOD	0.6682	< LOD	< LOD	0.7905	0.4764	1.13	< LOD	< LOD	18.3	85.5
	1020199062	36	human	serum	Case	484	107	53.2	21.3	30	705	95.6	332	89.6	116	225	199	40.8	107	110	358	158	145	108	137	339	< LOD	0.4051	1.6	< LOD	< LOD	77.2	< LOD	< LOD	< LOD	2.69	1.56	< LOD	< LOD	1.39	0.5392	0.6688	< LOD	< LOD	8.17	92.4
	1020199077	37	human	serum	Case	264	77	42.5	10.6	23.5	745	40.9	246	79.4	93.5	191	162	21.5	148	76.2	197	129	100	78.7	74.7	210	< LOD	0.5035	0.4901	< LOD	< LOD	64.4	< LOD	< LOD	< LOD	< LOD	0.5053	< LOD	< LOD	0.7432	0.3961	0.2387	< LOD	< LOD	16.9	62.7
	1020199081	38	human	serum	Case	516	141	38.4	10.5	32.4	879	60.3	333	110	79.4	187	167	25.2	79.7	64.4	216	136	99.9	67.6	90	230	< LOD	0.3864	0.6788	< LOD	< LOD	76.7	< LOD	< LOD	< LOD	< LOD	0.7369	< LOD	< LOD	1.72	0.4646	1.4	< LOD	< LOD	11.5	82.4
	1020199096	39	human	serum	Case	549	77.8	35.2	10.8	22.4	701	59.8	404	83.9	89.5	161	122	26.3	77.2	59.3	264	118	91.5	58.7	72.7	193	< LOD	0.3736	< LOD	< LOD	< LOD	74.3	< LOD	< LOD	< LOD	< LOD	0.6095	< LOD	< LOD	2.32	0.4081	0.2387	< LOD	< LOD	21.4	58.3
	1020199107	40	human	serum	Case	394	118	39.4	12.7	30.4	980	67.8	270	92.3	145	332	166	41.2	167	95.6	314	138	112	128	121	427	< LOD	0.6004	1.85	< LOD	< LOD	88	0.0608	< LOD	< LOD	2.93	1.23	< LOD	< LOD	4.76	0.567	0.6985	< LOD	< LOD	16.4	73.9
